# Supplementary material for: Computer-aided molecular and biological-immune modeling of illicium verum bioactive compounds employing the Egyptian Nile snail Biomphalaria alexandrina as a paradigm
Source: J Comput Aided Mol Des. 2025 Jun 20;39(1):33. doi: 10.1007/s10822-025-00607-2 (PMC12181124; doi:10.1007/s10822-025-00607-2)
Supplement: Supplementary file 1 — Supplementary file1 (CSV 5 KB) [file 10822_2025_607_MOESM1_ESM.csv]

Molecule	Canonical SMILES	Formula	MW	#Heavy atoms	#Aromatic heavy atoms	Fraction Csp3	#Rotatable bonds	#H-bond acceptors	#H-bond donors	MR	TPSA	iLOGP	XLOGP3	WLOGP	MLOGP	Silicos-IT Log P	Consensus Log P	ESOL Log S	ESOL Solubility (mg/ml)	ESOL Solubility (mol/l)	ESOL Class	Ali Log S	Ali Solubility (mg/ml)	Ali Solubility (mol/l)	Ali Class	Silicos-IT LogSw	Silicos-IT Solubility (mg/ml)	Silicos-IT Solubility (mol/l)	Silicos-IT class	GI absorption	BBB permeant	Pgp substrate	CYP1A2 inhibitor	CYP2C19 inhibitor	CYP2C9 inhibitor	CYP2D6 inhibitor	CYP3A4 inhibitor	log Kp (cm/s)	Lipinski #violations	Ghose #violations	Veber #violations	Egan #violations	Muegge #violations	Bioavailability Score	PAINS #alerts	Brenk #alerts	Leadlikeness #violations	Synthetic Accessibility
Molecule 1	OC[C@H]1O[C@@H](Oc2cc(O)c3c(c2)oc(cc3=O)c2ccc(cc2)O)[C@@H]([C@H]([C@@H]1O)O)O	C21H20O10	432.38	31	16	0.29	4	10	6	106.11	170.05	1.98	1.81	0.05	-1.61	0.35	0.52	-3.78	7.19E-02	1.66E-04	Soluble	-5	4.32E-03	9.99E-06	Moderately soluble	-2.69	8.77E-01	2.03E-03	Soluble	Low	No	Yes	No	No	No	No	No	-7.65	1	0	1	1	2	0.55	0	0	1	5.12
Molecule 2	Oc1cc2O[C@H](c3ccc(c(c3)O)O)[C@H](Cc2c(c1)O)O	C15H14O6	290.27	21	12	0.2	1	6	5	74.33	110.38	1.33	0.36	1.22	0.24	0.98	0.83	-2.22	1.74E+00	5.98E-03	Soluble	-2.24	1.66E+00	5.72E-03	Soluble	-2.14	2.09E+00	7.19E-03	Soluble	High	No	Yes	No	No	No	No	No	-7.82	0	0	0	0	0	0.55	1	1	0	3.5
Molecule 3	O=C(O[C@@H]1C[C@@](O)(C[C@H]([C@H]1O)O)C(=O)O)/C=C/c1ccc(c(c1)O)O	C16H18O9	354.31	25	6	0.38	5	9	6	83.5	164.75	0.87	-0.42	-0.75	-1.05	-0.61	-0.39	-1.62	8.50E+00	2.40E-02	Very soluble	-2.58	9.42E-01	2.66E-03	Soluble	0.4	8.94E+02	2.52E+00	Soluble	Low	No	No	No	No	No	No	No	-8.76	1	1	1	1	2	0.11	1	2	1	4.16
Molecule 4	Oc1ccc(c(c1)C(=O)O)O	C7H6O4	154.12	11	6	0	1	4	3	37.45	77.76	0.49	1.74	0.8	0.4	0.26	0.74	-2.23	9.09E-01	5.90E-03	Soluble	-2.99	1.58E-01	1.02E-03	Soluble	-0.6	3.83E+01	2.48E-01	Soluble	High	No	No	No	No	No	No	Yes	-6	0	3	0	0	1	0.56	0	1	1	1.1
Molecule 5	Oc1ccc(cc1)c1oc2cc(O)cc(c2c(=O)c1O)O	C15H10O6	286.24	21	16	0	1	6	4	76.01	111.13	1.7	1.9	2.28	-0.03	2.03	1.58	-3.31	1.40E-01	4.90E-04	Soluble	-3.86	3.98E-02	1.39E-04	Soluble	-3.82	4.29E-02	1.50E-04	Soluble	High	No	No	Yes	No	No	Yes	Yes	-6.7	0	0	0	0	0	0.55	0	0	0	3.14
Molecule 6	Oc1cc(O)c2c(c1)oc(c(c2=O)O)c1ccc(c(c1)O)O	C15H10O7	302.24	22	16	0	1	7	5	78.03	131.36	1.63	1.54	1.99	-0.56	1.54	1.23	-3.16	2.11E-01	6.98E-04	Soluble	-3.91	3.74E-02	1.24E-04	Soluble	-3.24	1.73E-01	5.73E-04	Soluble	High	No	No	Yes	No	No	Yes	Yes	-7.05	0	0	0	0	0	0.55	1	1	0	3.23
Molecule 7	Oc1cc(O)c2c(c1)oc(c(c2=O)O[C@@H]1O[C@H](CO[C@@H]2O[C@@H](C)[C@@H]([C@H]([C@H]2O)O)O)[C@H]([C@@H]([C@H]1O)O)O)c1ccc(c(c1)O)O	C27H30O16	610.52	43	16	0.44	6	16	10	141.38	269.43	0.46	-0.33	-1.69	-3.89	-2.11	-1.51	-3.3	3.08E-01	5.05E-04	Soluble	-4.87	8.30E-03	1.36E-05	Moderately soluble	-0.29	3.15E+02	5.15E-01	Soluble	Low	No	Yes	No	No	No	No	No	-10.26	3	4	1	1	4	0.17	1	1	1	6.52
Molecule 8	OC(=O)c1ccccc1O	C7H6O3	138.12	10	6	0	1	3	2	35.42	57.53	1.13	2.26	1.09	0.99	0.74	1.24	-2.5	4.39E-01	3.18E-03	Soluble	-3.1	1.09E-01	7.86E-04	Soluble	-1.17	9.40E+00	6.81E-02	Soluble	High	Yes	No	No	No	No	No	No	-5.54	0	3	0	0	1	0.85	0	0	1	1
Molecule 9	C=C1CC[C@H]2O[C@@]2(CC[C@@H]2[C@@H]1CC2(C)C)C	C15H24O	220.35	16	0	0.87	0	1	0	68.27	12.53	3.15	3.56	3.94	3.67	4.07	3.68	-3.45	7.84E-02	3.56E-04	Soluble	-3.51	6.83E-02	3.10E-04	Soluble	-3.51	6.81E-02	3.09E-04	Soluble	High	Yes	No	No	Yes	Yes	No	No	-5.12	0	0	0	0	1	0.55	0	2	2	4.35
Molecule 10	C=C[C@]1(C)CC[C@H](C[C@H]1C(=C)C)C(O)(C)C	C15H26O	222.37	16	0	0.73	3	1	1	72.1	20.23	3.2	4.41	3.94	3.56	3.74	3.77	-3.8	3.53E-02	1.59E-04	Soluble	-4.55	6.23E-03	2.80E-05	Moderately soluble	-3	2.24E-01	1.01E-03	Soluble	High	Yes	No	No	No	Yes	No	No	-4.53	0	0	0	0	1	0.55	0	1	2	3.54
Molecule 11	C=CC(OC(=O)C)(CCC=C(C)C)C	C12H20O2	196.29	14	0	0.58	6	2	0	60.17	26.3	3.08	3.93	3.24	2.95	2.98	3.24	-3.14	1.43E-01	7.30E-04	Soluble	-4.18	1.29E-02	6.58E-05	Moderately soluble	-2.52	5.97E-01	3.04E-03	Soluble	High	Yes	No	No	No	No	No	No	-4.71	0	0	0	0	1	0.55	0	1	2	2.75
Molecule 12	C=CC(CC/C=C(/CCC=C(C)C)\C)(O)C	C15H26O	222.37	16	0	0.6	7	1	1	74	20.23	3.64	4.83	4.4	3.86	4.21	4.19	-3.8	3.53E-02	1.59E-04	Soluble	-4.99	2.29E-03	1.03E-05	Moderately soluble	-3.15	1.56E-01	7.00E-04	Soluble	High	Yes	No	Yes	No	Yes	No	No	-4.23	0	0	0	0	1	0.55	0	1	2	3.53
Molecule 13	CC1=CCC2(C1C2)C(C)C	C10H16	136.23	10	0	0.8	1	0	0	45.22	0	2.67	2.85	3	4.29	2.95	3.15	-2.41	5.25E-01	3.85E-03	Soluble	-2.51	4.22E-01	3.10E-03	Soluble	-2.23	8.06E-01	5.92E-03	Soluble	Low	Yes	No	No	No	No	No	No	-5.11	1	1	0	0	2	0.55	0	1	1	3.99
Molecule 14	CC(=CCCC(=C)[C@H]1CCC(=CC1)C)C	C15H24	204.35	15	0	0.6	4	0	0	70.68	0	3.67	6.43	5.04	4.53	4.5	4.83	-4.89	2.61E-03	1.28E-05	Moderately soluble	-6.22	1.22E-04	5.98E-07	Poorly soluble	-3.58	5.36E-02	2.62E-04	Soluble	Low	No	No	No	No	Yes	No	No	-2.98	1	0	0	0	2	0.55	0	1	2	3.9
Molecule 15	C/C/1=C\CCC(=C)[C@@H]2[C@@H](CC1)C(C2)(C)C	C15H24	204.35	15	0	0.73	0	0	0	68.78	0	3.25	4.38	4.73	4.63	4.19	4.24	-3.87	2.78E-02	1.36E-04	Soluble	-4.1	1.64E-02	8.01E-05	Moderately soluble	-3.77	3.49E-02	1.71E-04	Soluble	Low	No	No	No	Yes	Yes	No	No	-4.44	1	0	0	0	1	0.55	0	1	2	4.51
